# Supplementary material for: Correction: Abnormalities in Osteoclastogenesis and Decreased Tumorigenesis in Mice Deficient for Ovarian Cancer G Protein-Coupled Receptor 1
Source: PLoS One. 2015 Apr 13;10(4):e0125463. doi: 10.1371/journal.pone.0125463 (PMC4395281; doi:10.1371/journal.pone.0125463)
Supplement: S1 File — This file contains: Image file for gel showing BM, Muscle, and Small Intestine samples, employed to generate the revised figure. Image file for gel showing Macrophage samples, employed to generate the revised figure. Image file containing gel showing Testis samples, employed to generate the revised figure. Image file for gel showing Brain, Spleen, and Thymus samples, employed to generate the revised figure. Image file for gel showing Colon, PBL, Stomach, Ovary, and WAT samples, employed to generate the revised figure. (ZIP) [file pone.0125463.s001.zip]

Archive with 5 entries (5 files):
- bone marrow-muscle-prostate-small intestine edt.JPG
- OGR1 RT in macrophages.JPG
- spleen and thymus-ed.JPG
- STOMACH COLON FAT.JPG
- TISSIE _LEGEND.JPG
